# Supplementary material for: Protective Effects of Cuscuta australis Against CCl4-Induced Hepatic Injury in Rats: Antioxidant, Anti-Inflammatory, and In Silico Insights
Source: Pharmaceuticals (Basel). 2025 Oct 10;18(10):1524. doi: 10.3390/ph18101524 (PMC12566785; doi:10.3390/ph18101524)
Supplement: Supplementary file 1 [file pharmaceuticals-18-01524-s001.zip]

Archive with 1 entries (1 files):
- pharmaceuticals-3827304-supplementary.pdf
